# Supplementary material for: Identification of Mandarin Tones in Loud Speech for Native Speakers and Second Language Learners
Source: Behav Sci (Basel). 2025 Aug 5;15(8):1062. doi: 10.3390/bs15081062 (PMC12383229; doi:10.3390/bs15081062)
Supplement: Supplementary file 1 [file behavsci-15-01062-s001.zip]

Archive with 1 entries (1 files):
- behavsci-3660608-supplementary.pdf
